# Supplementary material for: Novel Loss-of-Function Mutations in NPR2 Cause Acromesomelic Dysplasia, Maroteaux Type
Source: Front Genet. 2022 Mar 16;13:823861. doi: 10.3389/fgene.2022.823861 (PMC8967736; doi:10.3389/fgene.2022.823861)
Supplement: Supplementary file 1 [file DataSheet1.zip]

Archive with 3 entries (2 files):
- 823861_SupMaterial/Data Sheet 1.ZIP
- 823861_SupMaterial/Supplementary Tables and Figures-0226.DOCX
- 823861_SupMaterial/
